# Supplementary material for: Axenic Long-Term Cultivation of Pneumocystis jirovecii
Source: J Fungi (Basel). 2023 Sep 1;9(9):903. doi: 10.3390/jof9090903 (PMC10533121; doi:10.3390/jof9090903)
Supplement: Supplementary file 1 [file jof-09-00903-s001.zip]

Archive with 1 entries (1 files):
- jof-2540415-supplementary.pdf
